# Supplementary material for: An End-to-End Dynamic Posture Perception Method for Soft Actuators Based on Distributed Thin Flexible Porous Piezoresistive Sensors
Source: Sensors (Basel). 2023 Jul 6;23(13):6189. doi: 10.3390/s23136189 (PMC10347248; doi:10.3390/s23136189)
Supplement: Supplementary file 1 [file sensors-23-06189-s001.zip]

Archive with 1 entries (1 files):
- sensors-2395755-supplementary.mp4
